# Supplementary material for: Mechanisms of aging in senescence-accelerated mice
Source: Genome Biol. 2005 Jun 1;6(6):R48. doi: 10.1186/gb-2005-6-6-r48 (PMC1175968; doi:10.1186/gb-2005-6-6-r48)
Supplement: Additional data file 2 — A table containing a summary of all mice used for breeding [file gb-2005-6-6-r48-S2.xls]

## Sheet: Sheet1
Supplemental Table I: SAM Colony Management
A. Samp8/Ta
Generation	Total Number of Animals	Number of Breeding Pairs	Number (%) Tested for Behavior	Number (%) of litters evaluated for fecundity
F-105	7	7	3 (43)	14 (88)
F-106	67	18	28 (42)	19 (76)
F-107	84	26	35 (42)	12 (39)
F-108	74	16	45 (61)	10 (77)
F-109	51	6	28 (55)	5 (83)
F-110	20	0	6 (30)	n/a
Total	303	73	145 (48)	60 (66)
B. Samp10//Ta
Generation	Total Number of Animals	Number of Breeding Pairs	Number (%) Tested for Behavior	Number (%) of litters evaluated for fecundity
F-99	7	4	3 (43)	10 (83)
F-100	47	17	20 (43)	13 (81)
F-101	59	16	29 (49)	10 (67)
F-102	28	8	18 (64)	4 (57)
F-103	25	9	24 (96)	7 (70)
F-104	45	0	21 (47)	n/a
Total	211	54	115 (55)	44 (73)
C. SAMR1TA
Generation	Total Number of Animals	Number of Breeding Pairs	Number (%) Tested for Behavior	Number (%) of litters evaluated for fecundity
F-99	7	7	2 (29)	12 (75)
F-100	71	12	39 (55)	11 (79)
F-101	67	9	45 (67)	5 (33)
F-102	12	10	11 (92)	5 (83)
F-103	8	11	8 (100)	n/a
F-104	28	12	28 (100)	6 (100)
F-105	15	0	15 (100)	n/a
Total	208	61	148 (71)	39 (68)
Notes on procedure:
>Total number of mice excludes those from litters that were eaten, of unknown size, sacked at weaning, or used for mouse embryonic fibroblast production.
>The youngest generation of the breeding pair for mice of different generations was used for determining to which generation a breeding pair belonged.
>Fecundity evaluation excludes litters of unknown size which were sacked upon weaning, eaten, or used for mouse embryonic fibroblast production.
>The generation assigned to the litters evaluated for fecundity is determined by the mother of litter.
