# Supplementary material for: Mechanisms of aging in senescence-accelerated mice
Source: Genome Biol. 2005 Jun 1;6(6):R48. doi: 10.1186/gb-2005-6-6-r48 (PMC1175968; doi:10.1186/gb-2005-6-6-r48)
Supplement: Additional data file 3 — A table containing a summary of the correlations between all replicate samples and the empirically determined estimated false positive rates. [file gb-2005-6-6-r48-S3.xls]

## Sheet: Sheet1
Supplemental Table II: Gene Expression False Positive Determination
		R-value	# false positives
Hippocampus	S8 Hp young 1 vs. 2	0.9938	1 gene	The following criteria were used to determine the number of false positives:
	S10 Hp young 1 vs. 2	0.9923
	SR1 Hp young 1 vs. 2	0.9914
	S8 Hp old 1 vs. 2	0.9905
	S8 Hp old 1 vs. 3	0.9723		Fold Change ≥ 1.5; Difference Call: I/D/MI/MD; and a signal difference ≥ 30, in ≥ 70% of comparisons; and an Absolute Call of P or M in at least one file
	S8 Hp old 2 vs. 3	0.9606
	S10 Hp old 1 vs. 2	0.951
	S10 Hp old 1 vs. 3	0.9597
	S10 Hp old 2 vs. 3	0.9765
	SR1 Hp old 1 vs. 2	0.9616
	SR1 Hp old 1 vs. 3	0.9628
	SR1 Hp old 2 vs. 3	0.9903
	B6J Hp yng 1 vs. 2	0.9879
	B6J Hp old 1 vs. 2	0.9922
Retina	S8 Ret young 1 vs. 2	0.9927	0 genes
	S10 Ret young 1 vs. 2	0.9958
	SR1 Ret young 1 vs. 2	0.9958
	S8 Ret old 1 vs. 2	0.9975
	S10 Ret old 1 vs. 2	0.9952
	SR1 Ret old 1 vs. 2	0.9968
	B6J Ret yng 1 vs. 2	0.9942
	B6J Ret old 1 vs. 2	0.9901
Absolute Call: This metric is used to determine whether a specific mRNA is present in the sample.). The call algorithm uses the collection of (PM-MM) values across a probe set, and is based on the p-value (paired, two-tailed) calculated using the non-parametric Wilcoxon signed rank test (relative) as well as the “positive fraction” (PF, the fraction of PM-MM values that are greater than zero)
Absolute Call		Criteria
P (present)		p <= 0.0316 AND positive fraction >= 0.6
		OR
		p <= 0.1 AND positive fraction >= 0.75
M (marginal)		0.0316 < p <= 0.1 AND 0.6 <= positive fraction < 0.75
		OR
		not called P AND positive fraction >= 0.75
RP (reverse present)		p <= 0.0316 AND positive fraction <= 0.4
A (absent)		OR
		p <= 0.1 AND positive fraction <= 0.25
A (absent)		All other probe sets that do not fall into the above categories are given a call of absent (A).
A (absent)
Difference Call: This metric is used to determine whether a specific mRNA is present in the sample. The difference call is based on differences in the observed hybridization patterns (scaled intensities) between two measurements for all the probes in a probe set. The algorithm uses the collection of matched differences between the appropriately scaled PM-MM values (experiment 1 compared to experi…
Difference Call		Criteria
I (increase)		p <= 0.01 AND increase fraction >= 0.7
MI (marginal increase)		p <= 0.0316 AND increase fraction >= 0.8
D (decrease)		p <= 0.01 AND increase fraction <= 0.3
MD (marginal decrease)		p <= 0.0316 AND increase fraction <= 0.2
