# Supplementary material for: Mechanisms of aging in senescence-accelerated mice
Source: Genome Biol. 2005 Jun 1;6(6):R48. doi: 10.1186/gb-2005-6-6-r48 (PMC1175968; doi:10.1186/gb-2005-6-6-r48)
Supplement: Additional data file 4 — A table listing the genes predicted to harbor polymorphisms between the S8, S10 and SR1 strains. [file gb-2005-6-6-r48-S4.xls]

## Sheet: SAM poly D-call 3.5 & filtered
	Supplemental Table III: Genes with predicted polymorphism between the SAMP strains and SAMR1
A	Potential polymorphism between both S8 and S10, and SR1							C	Potential polymorphisms between S10 and SR1
	Probe Set	Acc#	PP		Symbol	Gene			Probe Set	Acc#	PP		Symbol	Gene
	92581_at	U07159	1		Acadm	ac-CoA dehydrogen. med. chain			97556_at	AI843178	2		AI047746	EST
	96165_at	AW125109	2		AI449218	EST			96864_at	AI848770	1		AI648866	EST
	98084_at	AI849834	4		AI849834	EST			97752_at	AI854265	1		AI854265	EST
	95397_at	AI852661	1		AI852661	EST			93592_at	X82648	1		Apod	apolipoprotein D
	104390_at	AI836916	2	*	Anp32a	vacicdic nuclear phosphoprotein 32a			104260_at	AW123061	2		AW112037	EST
	99014_at	AI839886	2	*	Apbb1	amyloid beta pre. prot.-bind. fam. B1			100458_at	X61450	1		Brp14	brain protein 14
	95530_at	AW060250	3		AW060250	EST			161005_at	AI835776	3		C77647	EST
	103574_at	AI841606	1		AW060987	EST			160272_at	AI849356	1		Cbx3	chromobox homolog 3
	97365_at	AI848032	1		Car14	carbonic anhydrase 14			95713_at	D67067	1		Clptm1	cleft lip and palate ass. transm. prot.
	95430_f_at	AI854154	3	*	D9Wsu18e	DNA segment Chr 9			95389_at	M84742	1		Cncg	cyclic nucl. gated chan., cGMP gated
	95095_at	U90435	1		Flot1	flotillin 1			99643_f_at	X61232	2		Cpe	carboxypeptidase E
	96072_at	M17516	1		Ldh1	lactate dehydrogenase 1 A chain			104090_at	AA657164	1		D18Ertd243e	DNA segment Chr 18
	94244_at	AW123807	5		Riken	RIKEN cDNA			93195_at	AI957146	1		D8Ertd91e	DNA segment Chr 8
	161525_f_at	AV356715	3		Rom1	rod outer segment membrane protein 1			104367_at	AW124983	2		Eps15	epidermal growth fact. rec. pathw. subs. 15
	98333_at	AF100956	2	*	Rps18	ribosomal protein S18			99929_at	U72141	1		Ext2	exostoses (multiple) 2
	99336_at	U78085	1		Rps5	ribosomal protein S5			100494_at	M30641	2	(*)	Fgf1	fibroblast growth factor 1
	99500_at	U13174	5		Slc12a2	solute carrier family 12 member 2			99180_at	AI851237	2		Gtpbp3-pend.	GTP binding protein 3
									94276_at	AF064635	1		Kik1-pending	steroid dehydrogenase
B	Potential polymorphisms between S8 and SR1								104264_at	AW122230	2		Lrba	LPS-responsive beige-like anchor
	Probe Set	Acc#	PP		Symbol	Gene			92640_at	U47024	2		Mem3	maternal embryonic message 3
	93045_at	L28836	3	*	Abcd3	ATP-binding cassette, D3			96178_at	AI850636	1		nd	EST
	104070_at	AW047728	2		AI461839	EST			97758_at	AB023564	1		nd	nd
	93972_at	AI837493	1		AL033311	EST			101065_at	X57800	1		Pcna	proliferating cell nuclear antigen
	160734_at	AF084575	2		Ap3s1	adaptor-relat. prot. compl.AP-3 sigma 1			101101_at	Z67746	1		Ppp2cb	protein phosphatase 2a cat. sub. beta
	98431_at	AW049275	1		AW049275	EST			97055_s_at	AI118194	1		Prdx1	peroxiredoxin 1
	102859_at	AW121304	2		C87808	EST			160333_at	AI846102	1		Riken	RIKEN cDNA
	93892_at	Y18298	2		Cugbp2	CUG triplet repeatRNA-bind. prot. 2			95848_at	C76063	3		Riken	RIKEN cDNA
	101082_at	J02652	1		Mod1	malic enzyme supernatant			97484_at	AI852704	1		Riken	RIKEN cDNA
	92382_at	U49739	1		Myo6	myosin VI			100732_at	X73829	2		Rps8	ribosomal protein S8
	98931_at	AW123589	2		N28088	EST			95758_at	M26270	1		Scd2	stearoyl-Coenzyme A desaturase 2
	95675_at	AW121182	3		nd	EST			95467_at	AW120746	4		Scoc	short coiled coil protein
	98525_f_at	AJ007909	1		nd	EST			160096_at	AW122452	2		Spop	speckle-type POZ protein
	102242_at	AF050182	2		Per3	period homolog 3			94292_at	AF096285	5		Strap	serine/threonine kinase rec. ass. prot.
	97834_g_at	AI853802	1		Pfkp	phosphofructokinase platelet			100331_g_at	AF032714	1		Tdpx-ps1	thioredoxin peroxidase pseudogene 1
	94998_at	AI838452	1		Rala	v-ral simian leuk. viral oncogene hom. A			93728_at	X62940	1		Tgfb1i4	transf. growth fact. beta 1 ind. transc.4
	103713_at	AW124533	2		Riken	RIKEN cDNA			101420_at	AJ001598	3		Viaat	vesicular inhibitory aa transporter
	94893_at	AI840411	1		Riken	RIKEN cDNA
	95758_at	M26270	1		Scd2	stearoyl-CoA desaturase 2
	100710_at	Z14044	1		Vcp	valosin containing protein
	96667_at	AI851542	2		Vps41	vacuolar protein sorting 41
	* indicates polymorphism(s) confirmed by sequencing
	PP indicates the number of probe pairs per probe set that potentially cover a polymorphism
	acc# indicates accession number
